# Supplementary material for: Characterizing bumble bee (Bombus) communities in the United States and assessing a conservation monitoring method
Source: Ecol Evol. 2019 Jan 13;9(3):1061–9. doi: 10.1002/ece3.4783 (PMC6374645; doi:10.1002/ece3.4783)
Supplement: Supplementary file 4 [file ECE3-9-1061-s004.txt]

#Characterizing bumble bee (Bombus) communities in the United States and assessing a conservation monitoring method
#J. Strange and A. Tripodi 
#Scripts by Amber Tripodi
#Updated: 26-Mar-2018
#Performed on R version 3.4.3
#################################################################################################################
##Set up & Data
#################################################################################################################
library(vegan) #version 2.4-5

#All data can be found in the supplementary Excel file, organized by tab
#To use a dataset, export the tab and save it as a csv file using the name of the tab, e.g., "TAB.csv" 

#################################################################################################################
##Site-based species accumulation curves 
#################################################################################################################
#Data set 1: SppSite
##These data are organized in the Excel file by species (column 1) and sites (columns 2-32)
##Species are designated by the first six letters of the specific epithet
##Site codes correspond to Figure 1
##The data are transposed to have sites as row names and species as columns
###The final row and final column are summaries and are removed prior to analysis

SppSite<-t(read.csv("SppSite.csv", header=TRUE, row.names=1))
SppSite<-SppSite[1:31,1:30]
head(SppSite); tail(SppSite)

rarecurve(SppSite)

#################################################################################################################
##Observed richness, estimated species pool (Chao), and Shannon's Diversity (H)
#################################################################################################################
#Data set 1: SppSite
##See previous section for details

estimateR(SppSite) 
#S.obs = Observed richness; S.chao1 = Estimated species pool 
diversity(SppSite)
#Shannon's Diversity Index (H)

#################################################################################################################
##Non-Metric Dimensional Scaling (NMDS)
#################################################################################################################
#Data set 1: SppSite
##See previous section for details

#Random seed for reproducibility 
set.seed(894)

#NMDS
commNMDS<-metaMDS(SppSite,k=2,trymax=100)
commNMDS$stress 
commNMDS

#Cluster analysis & grouping
clus<-hclust(vegdist(SppSite,"bray",binary=TRUE))
plot(clus) 
rect.hclust(clus,7)
grp<-cutree(clus,7)

#Plotting
ordiplot(commNMDS,type="n")
orditorp(commNMDS,display="species",col="grey18",cex=.7,air=0.01)
orditorp(commNMDS,display="sites",cex=.9,air=0.01)
ordiellipse(commNMDS, grp, kind="ehull", draw = "polygon", col="grey",alpha=0.25)
